# Supplementary material for: A Novel Nanobody Precisely Visualizes Phosphorylated Histone H2AX in Living Cancer Cells under Drug-Induced Replication Stress
Source: Cancers (Basel). 2021 Jul 1;13(13):3317. doi: 10.3390/cancers13133317 (PMC8267817; doi:10.3390/cancers13133317)
Supplement: Supplementary file 1 [file cancers-13-03317-s001.zip]

Archive with 2 entries (2 files):
- cancers-1239565-supplementary.pdf
- Videos.zip
